# Supplementary material for: Gene body demethylation increases expression and is associated with self-pruning during grape genome duplication
Source: Hortic Res. 2020 Jun 1;7:84. doi: 10.1038/s41438-020-0303-7 (PMC7261773; doi:10.1038/s41438-020-0303-7)
Supplement: Supplementary file 17 — Table S1 [file 41438_2020_303_MOESM17_ESM.xls]

## Sheet: GO enrichment of up-regulated g
Table S1 Significant GO terms involved in 4X increased genes.
ID	Ontology	Description	GeneRatio	pvalue	p.adjust	geneID	Count
GO:0016298	MF	lipase activity	12/405	3.14245e-07	8.79886e-05	VIT_05s0077g01720/VIT_05s0077g01730/VIT_08s0007g02280/VIT_10s0003g00600/VIT_14s0066g01820/VIT_14s0066g01830/VIT_14s0066g01840/VIT_17s0000g07370/VIT_17s0000g07400/VIT_17s0000g07420/VIT_17s0000g07560/VIT_18s0001g14780	12
GO:0140110	MF	transcription regulator activity	37/405	3.47489e-05	0.00243242	VIT_00s0179g00150/VIT_01s0010g03930/VIT_01s0011g00130/VIT_02s0012g01190/VIT_02s0025g04630/VIT_02s0154g00070/VIT_03s0038g03410/VIT_04s0008g00610/VIT_04s0008g00880/VIT_04s0008g01470/VIT_04s0008g01800/VIT_04s0008g05760/VIT_04s0023g01330/VIT_04s0069g00920/VIT_05s0077g00730/VIT_06s0009g00880/VIT_07s0031g01710/VIT_07s0031g01980/VIT_07s0141g00690/VIT_08s0007g00410/VIT_08s0007g04180/VIT_08s0032g01110/VIT…	37
GO:0051213	MF	dioxygenase activity	13/405	0.000743946	0.0347175	VIT_02s0025g02960/VIT_02s0087g00930/VIT_08s0007g03040/VIT_08s0056g01300/VIT_11s0016g02380/VIT_13s0047g00210/VIT_14s0066g02170/VIT_14s0108g00090/VIT_15s0048g02430/VIT_16s0098g00860/VIT_17s0000g05790/VIT_18s0001g03430/VIT_19s0140g00120	13
GO:0005576	CC	extracellular region	22/155	3.66619e-06	0.000421612	VIT_00s1455g00010/VIT_01s0026g02620/VIT_02s0087g01010/VIT_03s0063g00370/VIT_03s0088g00750/VIT_03s0088g00810/VIT_05s0062g00250/VIT_06s0004g04050/VIT_07s0005g06090/VIT_09s0002g02210/VIT_11s0052g01180/VIT_11s0052g01200/VIT_11s0052g01280/VIT_13s0067g00730/VIT_13s0067g02360/VIT_14s0066g01970/VIT_14s0128g00690/VIT_17s0000g05360/VIT_18s0001g02410/VIT_18s0001g08760/VIT_18s0122g00250/VIT_18s0164g00100	22
GO:0016021	CC	integral component of membrane	48/155	0.000169551	0.00649944	VIT_00s0302g00020/VIT_01s0010g02440/VIT_01s0182g00140/VIT_01s0182g00150/VIT_02s0025g00510/VIT_02s0025g04200/VIT_02s0033g01380/VIT_03s0038g02290/VIT_03s0038g03540/VIT_03s0110g00360/VIT_03s0110g00370/VIT_04s0008g00370/VIT_04s0008g00420/VIT_04s0008g00440/VIT_04s0008g03550/VIT_04s0044g01740/VIT_05s0049g00940/VIT_05s0049g01420/VIT_06s0004g04120/VIT_06s0004g06080/VIT_06s0004g06570/VIT_07s0005g00260/VIT…	48
GO:0009607	BP	response to biotic stimulus	37/360	1.17903e-11	7.70348e-09	VIT_00s0179g00340/VIT_00s0270g00120/VIT_01s0011g00130/VIT_01s0011g05190/VIT_01s0026g00570/VIT_02s0025g00510/VIT_02s0025g04340/VIT_03s0038g00430/VIT_03s0038g03410/VIT_03s0063g01780/VIT_03s0063g01880/VIT_04s0008g01470/VIT_04s0044g01620/VIT_05s0077g00730/VIT_05s0077g01150/VIT_05s0077g01570/VIT_05s0077g01580/VIT_07s0031g01710/VIT_07s0104g00930/VIT_08s0007g00410/VIT_08s0007g04180/VIT_08s0040g02170/VIT…	37
GO:0098542	BP	defense response to other organism	30/360	1.49292e-11	7.70348e-09	VIT_00s0179g00340/VIT_00s0270g00120/VIT_01s0011g00130/VIT_02s0025g00510/VIT_02s0025g04340/VIT_03s0038g00430/VIT_03s0038g03410/VIT_03s0063g01780/VIT_03s0063g01880/VIT_04s0008g01470/VIT_04s0044g01620/VIT_05s0077g00730/VIT_05s0077g01150/VIT_07s0031g01710/VIT_07s0104g00930/VIT_08s0007g00410/VIT_08s0007g04180/VIT_08s0058g00150/VIT_09s0018g00240/VIT_10s0003g03910/VIT_11s0016g02520/VIT_12s0028g00860/VIT…	30
GO:0006952	BP	defense response	47/360	2.95275e-09	5.07873e-07	VIT_00s0179g00340/VIT_00s0270g00120/VIT_01s0011g00130/VIT_01s0011g05190/VIT_01s0026g00570/VIT_02s0025g00510/VIT_02s0025g04340/VIT_03s0038g00430/VIT_03s0038g03400/VIT_03s0038g03410/VIT_03s0038g03540/VIT_03s0063g01780/VIT_03s0063g01880/VIT_04s0008g01470/VIT_04s0044g01620/VIT_05s0029g00870/VIT_05s0077g00730/VIT_05s0077g01150/VIT_05s0077g01570/VIT_05s0077g01580/VIT_07s0031g01710/VIT_07s0104g00930/VIT…	47
GO:0009862	BP	systemic acquired resistance, salicylic acid mediated signaling pathway	11/360	2.2433e-07	2.57231e-05	VIT_02s0025g00510/VIT_03s0038g00430/VIT_07s0104g00930/VIT_08s0007g04180/VIT_08s0058g00150/VIT_09s0018g00240/VIT_10s0003g03910/VIT_12s0057g00420/VIT_14s0108g00090/VIT_17s0000g06180/VIT_19s0014g03130	11
GO:0071229	BP	cellular response to acid chemical	19/360	4.23225e-07	4.36769e-05	VIT_02s0025g00510/VIT_02s0033g01380/VIT_03s0038g00430/VIT_03s0063g01780/VIT_04s0008g01470/VIT_04s0044g01620/VIT_07s0031g01710/VIT_07s0031g01980/VIT_07s0104g00350/VIT_07s0104g00930/VIT_08s0007g04180/VIT_08s0058g00150/VIT_09s0018g00240/VIT_10s0003g03910/VIT_12s0057g00420/VIT_14s0108g00090/VIT_17s0000g00150/VIT_17s0000g06180/VIT_19s0014g03130	19
GO:0001101	BP	response to acid chemical	27/360	8.95913e-07	8.40529e-05	VIT_00s0270g00120/VIT_00s0516g00030/VIT_02s0025g00510/VIT_02s0033g01380/VIT_02s0154g00070/VIT_03s0038g00430/VIT_03s0063g01780/VIT_04s0008g01470/VIT_04s0023g02480/VIT_04s0044g01620/VIT_07s0005g01030/VIT_07s0031g01710/VIT_07s0031g01980/VIT_07s0104g00350/VIT_07s0104g00930/VIT_08s0007g04180/VIT_08s0058g00150/VIT_09s0018g00240/VIT_10s0003g03910/VIT_12s0057g00420/VIT_14s0068g00330/VIT_14s0108g00090/VIT…	27
GO:0002376	BP	immune system process	22/360	1.54385e-06	0.000122558	VIT_02s0025g00510/VIT_02s0025g04340/VIT_03s0038g00430/VIT_03s0038g03410/VIT_03s0063g01780/VIT_05s0077g00730/VIT_05s0077g01150/VIT_07s0104g00930/VIT_08s0007g00410/VIT_08s0007g04180/VIT_08s0058g00150/VIT_09s0018g00240/VIT_10s0003g03910/VIT_11s0016g02520/VIT_12s0028g00860/VIT_12s0057g00420/VIT_14s0108g00090/VIT_17s0000g03340/VIT_17s0000g06180/VIT_18s0001g08230/VIT_19s0014g03130/VIT_19s0090g00060	22
GO:0009753	BP	response to jasmonic acid	13/360	1.88792e-06	0.000129889	VIT_02s0025g00510/VIT_03s0038g00430/VIT_03s0063g01780/VIT_04s0008g01470/VIT_04s0044g01620/VIT_07s0031g01710/VIT_07s0104g00930/VIT_08s0058g00150/VIT_09s0018g00240/VIT_10s0003g03910/VIT_14s0068g00330/VIT_17s0000g06180/VIT_18s0001g13200	13
GO:0045087	BP	innate immune response	20/360	3.74897e-06	0.00023141	VIT_02s0025g00510/VIT_02s0025g04340/VIT_03s0038g00430/VIT_03s0038g03410/VIT_03s0063g01780/VIT_05s0077g01150/VIT_07s0104g00930/VIT_08s0007g00410/VIT_08s0007g04180/VIT_08s0058g00150/VIT_09s0018g00240/VIT_10s0003g03910/VIT_11s0016g02520/VIT_12s0028g00860/VIT_12s0057g00420/VIT_14s0108g00090/VIT_17s0000g06180/VIT_18s0001g08230/VIT_19s0014g03130/VIT_19s0090g00060	20
GO:0006955	BP	immune response	20/360	3.95921e-06	0.00023141	VIT_02s0025g00510/VIT_02s0025g04340/VIT_03s0038g00430/VIT_03s0038g03410/VIT_03s0063g01780/VIT_05s0077g01150/VIT_07s0104g00930/VIT_08s0007g00410/VIT_08s0007g04180/VIT_08s0058g00150/VIT_09s0018g00240/VIT_10s0003g03910/VIT_11s0016g02520/VIT_12s0028g00860/VIT_12s0057g00420/VIT_14s0108g00090/VIT_17s0000g06180/VIT_18s0001g08230/VIT_19s0014g03130/VIT_19s0090g00060	20
GO:0009751	BP	response to salicylic acid	12/360	5.17704e-06	0.000254414	VIT_02s0025g00510/VIT_03s0038g00430/VIT_03s0063g01780/VIT_07s0104g00930/VIT_08s0007g04180/VIT_08s0058g00150/VIT_09s0018g00240/VIT_10s0003g03910/VIT_12s0057g00420/VIT_14s0108g00090/VIT_17s0000g06180/VIT_19s0014g03130	12
GO:0051704	BP	multi-organism process	36/360	1.06838e-05	0.000479379	VIT_00s0179g00340/VIT_00s0270g00120/VIT_00s0353g00060/VIT_01s0011g00130/VIT_01s0011g06080/VIT_02s0025g00510/VIT_02s0025g04340/VIT_03s0038g00430/VIT_03s0038g03410/VIT_03s0063g01780/VIT_03s0063g01880/VIT_04s0008g01470/VIT_04s0044g00720/VIT_04s0044g01620/VIT_05s0020g03240/VIT_05s0077g00730/VIT_05s0077g01150/VIT_07s0005g06090/VIT_07s0031g01710/VIT_07s0104g00930/VIT_08s0007g00410/VIT_08s0007g04180/VIT…	36
GO:0010310	BP	regulation of hydrogen peroxide metabolic process	8/360	1.96079e-05	0.000772911	VIT_03s0038g00430/VIT_08s0007g04180/VIT_08s0058g00150/VIT_09s0018g00240/VIT_10s0003g03910/VIT_14s0108g00090/VIT_17s0000g06180/VIT_19s0014g03130	8
GO:0008219	BP	cell death	14/360	2.55606e-05	0.000942091	VIT_00s0270g00120/VIT_02s0025g00510/VIT_02s0087g01010/VIT_03s0038g00430/VIT_03s0063g01780/VIT_07s0104g00930/VIT_08s0058g00150/VIT_09s0018g00240/VIT_10s0003g03910/VIT_12s0057g00420/VIT_17s0000g06180/VIT_17s0000g09710/VIT_18s0001g08230/VIT_18s0122g01320	14
GO:0031348	BP	negative regulation of defense response	10/360	3.22154e-05	0.00114642	VIT_02s0025g00510/VIT_03s0038g00430/VIT_03s0038g03540/VIT_03s0063g01780/VIT_07s0104g00930/VIT_08s0058g00150/VIT_09s0018g00240/VIT_10s0003g03910/VIT_12s0057g00420/VIT_17s0000g06180	10
GO:0034976	BP	response to endoplasmic reticulum stress	11/360	7.13859e-05	0.00199109	VIT_02s0025g00510/VIT_03s0038g00430/VIT_03s0038g03540/VIT_03s0063g01780/VIT_07s0104g00930/VIT_08s0058g00150/VIT_09s0018g00240/VIT_11s0016g02520/VIT_12s0028g00860/VIT_14s0060g02340/VIT_17s0000g03340	11
GO:0002682	BP	regulation of immune system process	11/360	0.000205142	0.00432054	VIT_02s0025g00510/VIT_03s0038g00430/VIT_03s0063g01780/VIT_07s0104g00930/VIT_08s0007g00410/VIT_08s0058g00150/VIT_09s0018g00240/VIT_10s0003g03910/VIT_12s0057g00420/VIT_17s0000g06180/VIT_18s0001g08230	11
GO:0010363	BP	regulation of plant-type hypersensitive response	10/360	0.000269377	0.00555993	VIT_02s0025g00510/VIT_03s0038g00430/VIT_03s0063g01780/VIT_07s0104g00930/VIT_08s0058g00150/VIT_09s0018g00240/VIT_10s0003g03910/VIT_12s0057g00420/VIT_17s0000g06180/VIT_18s0001g08230	10
GO:0000165	BP	MAPK cascade	8/360	0.000382256	0.00758631	VIT_02s0025g00510/VIT_03s0038g00430/VIT_03s0038g03410/VIT_07s0104g00930/VIT_08s0058g00150/VIT_09s0018g00240/VIT_10s0003g03910/VIT_17s0000g06180	8
GO:0006629	BP	lipid metabolic process	43/360	0.000499269	0.00920081	VIT_00s0179g00380/VIT_00s0218g00110/VIT_03s0038g00430/VIT_03s0063g01880/VIT_04s0008g00880/VIT_04s0008g01800/VIT_04s0044g01740/VIT_05s0020g00950/VIT_05s0077g01720/VIT_05s0077g01730/VIT_06s0004g01250/VIT_06s0004g04000/VIT_06s0009g02120/VIT_07s0005g05610/VIT_08s0007g02280/VIT_09s0002g00540/VIT_09s0002g00570/VIT_09s0002g02210/VIT_10s0003g00600/VIT_10s0116g00920/VIT_12s0028g03480/VIT_13s0067g00730/VIT…	43
GO:0046189	BP	phenol-containing compound biosynthetic process	7/360	0.000511726	0.00926492	VIT_02s0025g00510/VIT_03s0038g00430/VIT_03s0063g01780/VIT_04s0008g01800/VIT_08s0058g00150/VIT_09s0018g00240/VIT_19s0090g00060	7
GO:0006612	BP	protein targeting to membrane	10/360	0.000553285	0.0093605	VIT_02s0025g00510/VIT_03s0038g00430/VIT_03s0063g01780/VIT_07s0104g00930/VIT_08s0058g00150/VIT_09s0018g00240/VIT_10s0003g03910/VIT_12s0057g00420/VIT_17s0000g06180/VIT_18s0001g08230	10
GO:0009626	BP	plant-type hypersensitive response	10/360	0.000553285	0.0093605	VIT_02s0025g00510/VIT_03s0038g00430/VIT_03s0063g01780/VIT_07s0104g00930/VIT_08s0058g00150/VIT_09s0018g00240/VIT_10s0003g03910/VIT_12s0057g00420/VIT_17s0000g06180/VIT_18s0001g08230	10
GO:0042743	BP	hydrogen peroxide metabolic process	10/360	0.000553285	0.0093605	VIT_02s0025g00510/VIT_03s0038g00430/VIT_08s0007g04180/VIT_08s0058g00150/VIT_09s0018g00240/VIT_10s0003g03910/VIT_14s0108g00090/VIT_17s0000g06180/VIT_18s0122g01320/VIT_19s0014g03130	10
GO:0018958	BP	phenol-containing compound metabolic process	7/360	0.000677017	0.0107489	VIT_02s0025g00510/VIT_03s0038g00430/VIT_03s0063g01780/VIT_04s0008g01800/VIT_08s0058g00150/VIT_09s0018g00240/VIT_19s0090g00060	7
GO:1905392	BP	plant organ morphogenesis	18/360	0.00097143	0.0150743	VIT_00s0179g00340/VIT_00s0516g00030/VIT_02s0012g01190/VIT_02s0025g04630/VIT_02s0154g00070/VIT_03s0038g03410/VIT_03s0063g01780/VIT_03s0063g01880/VIT_04s0008g00880/VIT_07s0005g01030/VIT_07s0104g00930/VIT_08s0007g00410/VIT_08s0040g02700/VIT_10s0003g03910/VIT_14s0068g00330/VIT_15s0048g00550/VIT_18s0001g10810/VIT_18s0122g00800	18
GO:0006468	BP	protein phosphorylation	52/360	0.00118283	0.0176911	VIT_00s0262g00010/VIT_00s0294g00100/VIT_00s0353g00060/VIT_00s2485g00010/VIT_01s0010g02430/VIT_01s0011g03950/VIT_01s0011g03980/VIT_01s0011g04270/VIT_01s0011g06080/VIT_01s0244g00090/VIT_02s0025g00510/VIT_02s0087g01010/VIT_02s0236g00130/VIT_03s0038g00430/VIT_03s0038g03410/VIT_04s0008g00330/VIT_04s0008g00370/VIT_04s0008g00420/VIT_04s0008g00440/VIT_04s0008g04260/VIT_04s0044g00720/VIT_04s0044g00730/VIT…	52
GO:0023052	BP	signaling	37/360	0.00163878	0.0225496	VIT_02s0025g00510/VIT_02s0025g01640/VIT_02s0033g01380/VIT_03s0038g00430/VIT_03s0038g03410/VIT_03s0038g03540/VIT_03s0063g01780/VIT_04s0008g01470/VIT_04s0008g03550/VIT_04s0044g01620/VIT_05s0077g00730/VIT_07s0031g01710/VIT_07s0031g01980/VIT_07s0104g00350/VIT_07s0104g00930/VIT_07s0104g01230/VIT_07s0151g00290/VIT_08s0007g02280/VIT_08s0007g03140/VIT_08s0007g04180/VIT_08s0058g00150/VIT_08s0058g01040/VIT…	37
GO:0030968	BP	endoplasmic reticulum unfolded protein response	6/360	0.00171925	0.0231364	VIT_02s0025g00510/VIT_03s0038g03540/VIT_03s0063g01780/VIT_07s0104g00930/VIT_08s0058g00150/VIT_09s0018g00240	6
GO:0036293	BP	response to decreased oxygen levels	4/360	0.00175747	0.0231364	VIT_08s0007g03140/VIT_08s0007g04180/VIT_14s0108g00090/VIT_19s0014g03130	4
GO:0009697	BP	salicylic acid biosynthetic process	6/360	0.00187893	0.0241158	VIT_02s0025g00510/VIT_03s0038g00430/VIT_03s0063g01780/VIT_08s0058g00150/VIT_09s0018g00240/VIT_19s0090g00060	6
GO:0072330	BP	monocarboxylic acid biosynthetic process	16/360	0.00191618	0.0241158	VIT_00s0179g00380/VIT_02s0025g00510/VIT_03s0038g00430/VIT_03s0063g01780/VIT_03s0063g01880/VIT_04s0008g00880/VIT_04s0008g01800/VIT_06s0004g04000/VIT_08s0058g00150/VIT_08s0058g00590/VIT_09s0018g00240/VIT_10s0116g00920/VIT_16s0022g01570/VIT_16s0022g01580/VIT_18s0001g15460/VIT_19s0090g00060	16
GO:0006986	BP	response to unfolded protein	6/360	0.00204958	0.0248843	VIT_02s0025g00510/VIT_03s0038g03540/VIT_03s0063g01780/VIT_07s0104g00930/VIT_08s0058g00150/VIT_09s0018g00240	6
GO:0016998	BP	cell wall macromolecule catabolic process	5/360	0.00247817	0.0287356	VIT_03s0038g03220/VIT_03s0038g03400/VIT_05s0094g00300/VIT_05s0094g00360/VIT_10s0116g00920	5
GO:0002679	BP	respiratory burst involved in defense response	4/360	0.00275523	0.0312461	VIT_02s0025g00510/VIT_05s0077g00730/VIT_09s0018g00240/VIT_17s0000g03340	4
GO:0007154	BP	cell communication	41/360	0.00285371	0.0320112	VIT_00s0353g00060/VIT_01s0011g06080/VIT_02s0025g00510/VIT_02s0025g01640/VIT_02s0033g01380/VIT_03s0038g00430/VIT_03s0038g03410/VIT_03s0038g03540/VIT_03s0063g01780/VIT_04s0008g01470/VIT_04s0008g03550/VIT_04s0044g00720/VIT_04s0044g01620/VIT_05s0020g03240/VIT_05s0077g00730/VIT_07s0031g01710/VIT_07s0031g01980/VIT_07s0104g00350/VIT_07s0104g00930/VIT_07s0104g01230/VIT_07s0151g00290/VIT_08s0007g02280/VIT…	41
GO:0010229	BP	inflorescence development	3/360	0.0039991	0.0440318	VIT_02s0154g00070/VIT_03s0038g03410/VIT_15s0048g00550	3
GO:0009965	BP	leaf morphogenesis	8/360	0.00401065	0.0440318	VIT_02s0012g01190/VIT_03s0038g03410/VIT_04s0008g00880/VIT_07s0005g01030/VIT_08s0007g00410/VIT_10s0003g03910/VIT_14s0068g00330/VIT_18s0122g00800	8
GO:0001708	BP	cell fate specification	4/360	0.00408436	0.0443691	VIT_02s0154g00070/VIT_06s0009g00880/VIT_08s0032g01110/VIT_15s0048g00550	4
GO:0008283	BP	cell proliferation	9/360	0.00453979	0.0485965	VIT_00s0179g00340/VIT_01s0010g02430/VIT_04s0008g00880/VIT_07s0005g01030/VIT_07s0129g01100/VIT_07s0151g00290/VIT_10s0003g03910/VIT_10s0092g00360/VIT_18s0001g08760	9

## Sheet: GO enrichment of down-regulated
Table S1 Significant GO terms involved in 4X dcreased genes.
ID	Ontology	Description	GeneRatio	pvalue	p.adjust	geneID	Count
GO:0140110	MF	transcription regulator activity	50/424	4.28777e-10	6.38877e-08	VIT_00s0179g00170/VIT_00s0463g00020/VIT_01s0011g03470/VIT_01s0011g03520/VIT_01s0026g02200/VIT_02s0025g02590/VIT_02s0025g02710/VIT_02s0025g03220/VIT_02s0234g00130/VIT_03s0038g04760/VIT_03s0063g00460/VIT_04s0008g02230/VIT_04s0008g03270/VIT_04s0008g05560/VIT_04s0023g02430/VIT_06s0004g02580/VIT_07s0005g05590/VIT_07s0031g01840/VIT_08s0007g08070/VIT_10s0003g00140/VIT_11s0016g00660/VIT_11s0016g04490/VIT…	50
GO:0022804	MF	active transmembrane transporter activity	23/424	0.000117119	0.0116338	VIT_00s0477g00030/VIT_01s0011g02730/VIT_02s0025g00820/VIT_02s0025g00950/VIT_02s0087g00840/VIT_05s0020g02170/VIT_05s0020g03930/VIT_05s0020g04220/VIT_05s0020g04390/VIT_08s0007g05060/VIT_08s0056g00780/VIT_11s0103g00370/VIT_11s0118g00350/VIT_12s0059g02160/VIT_12s0059g02180/VIT_12s0059g02220/VIT_13s0064g00940/VIT_13s0158g00360/VIT_14s0066g02320/VIT_14s0066g02550/VIT_15s0021g00220/VIT_17s0000g08530/VIT…	23
GO:0043492	MF	ATPase activity, coupled to movement of substances	12/424	0.00114113	0.0406792	VIT_01s0011g02730/VIT_02s0025g00950/VIT_02s0087g00840/VIT_05s0020g04220/VIT_05s0020g04390/VIT_08s0007g05060/VIT_11s0103g00370/VIT_13s0158g00360/VIT_14s0066g02320/VIT_14s0066g02550/VIT_15s0021g00220/VIT_19s0085g00060	12
GO:0003677	MF	DNA binding	55/424	0.00117133	0.0406792	VIT_01s0010g03710/VIT_01s0011g03470/VIT_01s0127g00730/VIT_02s0025g02590/VIT_02s0025g02710/VIT_02s0025g03020/VIT_02s0025g03220/VIT_02s0234g00130/VIT_03s0017g00360/VIT_03s0063g00460/VIT_03s0063g02620/VIT_04s0008g02230/VIT_04s0008g03270/VIT_04s0023g01910/VIT_04s0023g02430/VIT_06s0004g02580/VIT_07s0005g03340/VIT_07s0031g01840/VIT_07s0129g01050/VIT_08s0007g06270/VIT_10s0003g00140/VIT_11s0016g00640/VIT…	55
GO:0005634	CC	nucleus	59/204	0.000221089	0.0140565	VIT_01s0010g03710/VIT_01s0011g03470/VIT_01s0011g03520/VIT_01s0011g04140/VIT_01s0011g05260/VIT_02s0025g02590/VIT_02s0025g03590/VIT_02s0234g00130/VIT_03s0017g00360/VIT_03s0063g00460/VIT_03s0063g02620/VIT_04s0008g02230/VIT_04s0008g03270/VIT_04s0008g05560/VIT_04s0023g01910/VIT_05s0020g04690/VIT_06s0004g02580/VIT_06s0004g04010/VIT_06s0080g00290/VIT_06s0080g00420/VIT_06s0080g01090/VIT_07s0005g05590/VIT…	59
GO:0005618	CC	cell wall	15/204	0.000317111	0.0140565	VIT_00s0253g00040/VIT_00s0386g00050/VIT_01s0026g00200/VIT_01s0150g00460/VIT_07s0005g01940/VIT_08s0007g02470/VIT_08s0007g04950/VIT_08s0007g06520/VIT_09s0002g00320/VIT_09s0002g00330/VIT_10s0116g00590/VIT_12s0035g01900/VIT_18s0001g05530/VIT_18s0001g07340/VIT_19s0015g00530	15
GO:0030312	CC	external encapsulating structure	15/204	0.00036669	0.0140565	VIT_00s0253g00040/VIT_00s0386g00050/VIT_01s0026g00200/VIT_01s0150g00460/VIT_07s0005g01940/VIT_08s0007g02470/VIT_08s0007g04950/VIT_08s0007g06520/VIT_09s0002g00320/VIT_09s0002g00330/VIT_10s0116g00590/VIT_12s0035g01900/VIT_18s0001g05530/VIT_18s0001g07340/VIT_19s0015g00530	15
GO:0005911	CC	cell-cell junction	15/204	0.00255966	0.0420516	VIT_01s0026g02190/VIT_02s0025g04610/VIT_05s0020g00410/VIT_06s0004g05810/VIT_08s0007g05060/VIT_08s0007g06520/VIT_08s0058g01090/VIT_09s0002g00330/VIT_11s0016g05840/VIT_12s0028g02180/VIT_12s0034g02240/VIT_13s0019g01240/VIT_18s0001g05530/VIT_18s0001g08580/VIT_18s0072g01170	15
GO:0009506	CC	plasmodesma	15/204	0.00255966	0.0420516	VIT_01s0026g02190/VIT_02s0025g04610/VIT_05s0020g00410/VIT_06s0004g05810/VIT_08s0007g05060/VIT_08s0007g06520/VIT_08s0058g01090/VIT_09s0002g00330/VIT_11s0016g05840/VIT_12s0028g02180/VIT_12s0034g02240/VIT_13s0019g01240/VIT_18s0001g05530/VIT_18s0001g08580/VIT_18s0072g01170	15
GO:0055044	CC	symplast	15/204	0.00255966	0.0420516	VIT_01s0026g02190/VIT_02s0025g04610/VIT_05s0020g00410/VIT_06s0004g05810/VIT_08s0007g05060/VIT_08s0007g06520/VIT_08s0058g01090/VIT_09s0002g00330/VIT_11s0016g05840/VIT_12s0028g02180/VIT_12s0034g02240/VIT_13s0019g01240/VIT_18s0001g05530/VIT_18s0001g08580/VIT_18s0072g01170	15
GO:0006355	BP	regulation of transcription, DNA-templated	67/367	1.68402e-07	6.22064e-05	VIT_00s0179g00170/VIT_00s0463g00020/VIT_01s0011g02520/VIT_01s0011g03470/VIT_01s0011g03520/VIT_01s0011g05260/VIT_01s0026g02200/VIT_02s0025g02590/VIT_02s0025g02710/VIT_02s0025g03020/VIT_02s0025g03220/VIT_02s0234g00130/VIT_03s0017g00360/VIT_03s0038g04210/VIT_03s0063g00460/VIT_04s0008g02230/VIT_04s0008g03270/VIT_04s0008g05560/VIT_04s0008g06330/VIT_04s0023g01660/VIT_04s0023g02430/VIT_05s0020g04690/VIT…	67
GO:2001141	BP	regulation of RNA biosynthetic process	67/367	1.68402e-07	6.22064e-05	VIT_00s0179g00170/VIT_00s0463g00020/VIT_01s0011g02520/VIT_01s0011g03470/VIT_01s0011g03520/VIT_01s0011g05260/VIT_01s0026g02200/VIT_02s0025g02590/VIT_02s0025g02710/VIT_02s0025g03020/VIT_02s0025g03220/VIT_02s0234g00130/VIT_03s0017g00360/VIT_03s0038g04210/VIT_03s0063g00460/VIT_04s0008g02230/VIT_04s0008g03270/VIT_04s0008g05560/VIT_04s0008g06330/VIT_04s0023g01660/VIT_04s0023g02430/VIT_05s0020g04690/VIT…	67
GO:2000112	BP	regulation of cellular macromolecule biosynthetic process	67/367	1.6912e-06	0.000260123	VIT_00s0179g00170/VIT_00s0463g00020/VIT_01s0011g02520/VIT_01s0011g03470/VIT_01s0011g03520/VIT_01s0011g05260/VIT_01s0026g02200/VIT_02s0025g02590/VIT_02s0025g02710/VIT_02s0025g03020/VIT_02s0025g03220/VIT_02s0234g00130/VIT_03s0017g00360/VIT_03s0038g04210/VIT_03s0063g00460/VIT_04s0008g02230/VIT_04s0008g03270/VIT_04s0008g05560/VIT_04s0008g06330/VIT_04s0023g01660/VIT_04s0023g02430/VIT_05s0020g04690/VIT…	67
GO:0065007	BP	biological regulation	118/367	1.87139e-06	0.000260123	VIT_00s0179g00170/VIT_00s0194g00080/VIT_00s0323g00060/VIT_00s0463g00020/VIT_01s0010g00020/VIT_01s0011g02520/VIT_01s0011g03470/VIT_01s0011g03520/VIT_01s0011g05260/VIT_01s0026g01120/VIT_01s0026g02200/VIT_02s0025g01710/VIT_02s0025g02590/VIT_02s0025g02710/VIT_02s0025g02880/VIT_02s0025g03020/VIT_02s0025g03220/VIT_02s0234g00130/VIT_03s0017g00360/VIT_03s0038g02230/VIT_03s0038g04210/VIT_03s0038g04760/VIT…	118
GO:0009889	BP	regulation of biosynthetic process	67/367	3.91328e-06	0.000435157	VIT_00s0179g00170/VIT_00s0463g00020/VIT_01s0011g02520/VIT_01s0011g03470/VIT_01s0011g03520/VIT_01s0011g05260/VIT_01s0026g02200/VIT_02s0025g02590/VIT_02s0025g02710/VIT_02s0025g03020/VIT_02s0025g03220/VIT_02s0234g00130/VIT_03s0017g00360/VIT_03s0038g04210/VIT_03s0063g00460/VIT_04s0008g02230/VIT_04s0008g03270/VIT_04s0008g05560/VIT_04s0008g06330/VIT_04s0023g01660/VIT_04s0023g02430/VIT_05s0020g04690/VIT…	67
GO:0005976	BP	polysaccharide metabolic process	28/367	1.04322e-05	0.000682386	VIT_00s0386g00050/VIT_01s0011g05210/VIT_01s0026g00200/VIT_01s0150g00460/VIT_02s0025g01820/VIT_02s0025g02710/VIT_02s0025g02790/VIT_02s0025g04610/VIT_03s0038g02230/VIT_03s0038g04210/VIT_05s0020g02880/VIT_05s0020g03130/VIT_08s0007g02030/VIT_08s0007g02470/VIT_08s0007g04950/VIT_08s0007g08380/VIT_09s0002g00320/VIT_09s0002g00330/VIT_10s0116g00590/VIT_12s0035g01900/VIT_12s0059g02670/VIT_13s0019g01830/VIT…	28
GO:0018130	BP	heterocycle biosynthetic process	76/367	7.43856e-05	0.00375985	VIT_00s0179g00170/VIT_00s0463g00020/VIT_01s0010g00240/VIT_01s0011g02520/VIT_01s0011g03470/VIT_01s0011g03520/VIT_01s0011g05260/VIT_01s0026g02200/VIT_02s0025g02590/VIT_02s0025g02710/VIT_02s0025g03020/VIT_02s0025g03220/VIT_02s0025g04610/VIT_02s0234g00130/VIT_03s0017g00360/VIT_03s0017g00650/VIT_03s0038g04210/VIT_03s0063g00460/VIT_03s0097g00710/VIT_04s0008g02230/VIT_04s0008g03270/VIT_04s0008g05560/VIT…	76
GO:0009734	BP	auxin-activated signaling pathway	8/367	0.000101368	0.00469673	VIT_04s0008g05560/VIT_05s0020g04690/VIT_08s0007g05060/VIT_09s0002g05150/VIT_11s0016g00640/VIT_11s0016g04490/VIT_14s0030g02310/VIT_14s0081g00010	8
GO:0071365	BP	cellular response to auxin stimulus	8/367	0.000101368	0.00469673	VIT_04s0008g05560/VIT_05s0020g04690/VIT_08s0007g05060/VIT_09s0002g05150/VIT_11s0016g00640/VIT_11s0016g04490/VIT_14s0030g02310/VIT_14s0081g00010	8
GO:0071554	BP	cell wall organization or biogenesis	24/367	0.000122712	0.00545825	VIT_01s0026g00200/VIT_02s0025g02710/VIT_03s0038g02230/VIT_04s0023g02690/VIT_05s0020g03130/VIT_06s0004g07970/VIT_07s0005g01940/VIT_08s0007g02030/VIT_08s0007g04950/VIT_08s0007g05060/VIT_08s0007g08070/VIT_09s0002g00320/VIT_09s0002g00330/VIT_10s0116g00590/VIT_12s0035g01900/VIT_13s0019g01830/VIT_13s0067g00660/VIT_14s0066g00610/VIT_14s0066g01560/VIT_14s0108g01020/VIT_18s0001g03080/VIT_18s0001g06640/VIT…	24
GO:1901362	BP	organic cyclic compound biosynthetic process	80/367	0.000131741	0.00549348	VIT_00s0179g00170/VIT_00s0463g00020/VIT_01s0010g00240/VIT_01s0011g02520/VIT_01s0011g03470/VIT_01s0011g03520/VIT_01s0011g05260/VIT_01s0026g02200/VIT_02s0025g02590/VIT_02s0025g02710/VIT_02s0025g03020/VIT_02s0025g03220/VIT_02s0025g04610/VIT_02s0234g00130/VIT_03s0017g00360/VIT_03s0017g00650/VIT_03s0038g04210/VIT_03s0063g00460/VIT_03s0097g00710/VIT_04s0008g02230/VIT_04s0008g03270/VIT_04s0008g05560/VIT…	80
GO:0071555	BP	cell wall organization	17/367	0.000140443	0.00557759	VIT_01s0026g00200/VIT_03s0038g02230/VIT_04s0023g02690/VIT_06s0004g07970/VIT_07s0005g01940/VIT_08s0007g02030/VIT_08s0007g05060/VIT_08s0007g08070/VIT_09s0002g00320/VIT_09s0002g00330/VIT_10s0116g00590/VIT_12s0035g01900/VIT_13s0067g00660/VIT_14s0066g00610/VIT_14s0066g01560/VIT_14s0108g01020/VIT_18s0001g13360	17
GO:0009825	BP	multidimensional cell growth	6/367	0.000378719	0.0120324	VIT_01s0026g00200/VIT_06s0004g07970/VIT_08s0007g02030/VIT_13s0067g00660/VIT_14s0108g01020/VIT_18s0001g13360	6
GO:0043086	BP	negative regulation of catalytic activity	12/367	0.000410328	0.012332	VIT_00s0323g00060/VIT_02s0025g02880/VIT_03s0038g02230/VIT_09s0002g00320/VIT_09s0002g00330/VIT_10s0003g02170/VIT_10s0003g02220/VIT_10s0116g00590/VIT_12s0035g01900/VIT_13s0019g02490/VIT_13s0047g00200/VIT_18s0001g09360	12
GO:0071495	BP	cellular response to endogenous stimulus	17/367	0.00044652	0.0130666	VIT_00s0463g00020/VIT_01s0011g05260/VIT_01s0026g02200/VIT_04s0008g05560/VIT_04s0008g05590/VIT_05s0020g04690/VIT_06s0080g00420/VIT_08s0007g05060/VIT_08s0007g08520/VIT_09s0002g05150/VIT_11s0016g00640/VIT_11s0016g01810/VIT_11s0016g04490/VIT_14s0030g02310/VIT_14s0081g00010/VIT_17s0000g02600/VIT_19s0014g02240	17
GO:0019438	BP	aromatic compound biosynthetic process	74/367	0.000484386	0.0138112	VIT_00s0179g00170/VIT_00s0463g00020/VIT_01s0010g00240/VIT_01s0011g02520/VIT_01s0011g03470/VIT_01s0011g03520/VIT_01s0011g05260/VIT_01s0026g02200/VIT_02s0025g02590/VIT_02s0025g02710/VIT_02s0025g03020/VIT_02s0025g03220/VIT_02s0025g04610/VIT_02s0234g00130/VIT_03s0017g00360/VIT_03s0038g04210/VIT_03s0063g00460/VIT_03s0097g00710/VIT_04s0008g02230/VIT_04s0008g03270/VIT_04s0008g05560/VIT_04s0008g05590/VIT…	74
GO:0009733	BP	response to auxin	10/367	0.000916708	0.0254666	VIT_04s0008g05560/VIT_05s0020g04690/VIT_08s0007g02030/VIT_08s0007g05060/VIT_09s0002g05150/VIT_11s0016g00640/VIT_11s0016g04490/VIT_14s0030g02310/VIT_14s0081g00010/VIT_19s0014g02240	10
