# Supplementary material for: Gene body demethylation increases expression and is associated with self-pruning during grape genome duplication
Source: Hortic Res. 2020 Jun 1;7:84. doi: 10.1038/s41438-020-0303-7 (PMC7261773; doi:10.1038/s41438-020-0303-7)
Supplement: Supplementary file 18 — Table S2 [file 41438_2020_303_MOESM18_ESM.xls]

## Sheet: summary
Table S2 Summary informations of DNA methylation in 97-4-52 (2X) and its autotetraploid (4X).
	2X	4X
total analysed Cs	1403178852	1282456984
methylated CG	4451361	4304482
unmethylated CG	8558490	8575605
methylated CHG	4223078	4053601
unmethylated CHG	9075229	9125648
methylated CHH	13669544	12753018
unmethylated CHH	69166901	69141222
methylated CN	26	32
unmethylated CN	108	89
total methylated Cs	22344009	21111133
total Cs on genome	162466758	162466758
detected Cs	109144737	107953697
detected rate	0.671797	0.664466
#methylation rate of different context agaist total methylated contexts
mCG	0.342153	0.334197
mCHG	0.317565	0.307575
mCHH	0.165018	0.155725
mCN	0.19403	0.264463
mC	0.13753	0.129941
#methylation rate in different context agaist total mCs
CG	0.199219	0.203896
CHG	0.189003	0.192012
CHH	0.611777	0.60409
mean reads coverage	12.86	11.88
