# Supplementary material for: Gene body demethylation increases expression and is associated with self-pruning during grape genome duplication
Source: Hortic Res. 2020 Jun 1;7:84. doi: 10.1038/s41438-020-0303-7 (PMC7261773; doi:10.1038/s41438-020-0303-7)
Supplement: Supplementary file 19 — Table S3 [file 41438_2020_303_MOESM19_ESM.xls]

## Sheet: Sheet1
Table S3 Differential methylated region (DMR) counts and the counts of DMR located in gene region.
Context	Counts	In gene region	DMRs containing genes	Differential genes
CG	42	38	35	1
CHG	6	5	6	1
CHH	113663	62842	21933	780
Total	113711	62885	21974	782
