# Supplementary material for: Gene body demethylation increases expression and is associated with self-pruning during grape genome duplication
Source: Hortic Res. 2020 Jun 1;7:84. doi: 10.1038/s41438-020-0303-7 (PMC7261773; doi:10.1038/s41438-020-0303-7)
Supplement: Supplementary file 20 — Table S4 [file 41438_2020_303_MOESM20_ESM.xls]

## Sheet: table2
Table S4 Information of differentially expressed genes (≥ 4 fold change) containing differential methylated regions (DMRs) in their gene body.
Gene ID	Fold change	DMR	Functional prediction
VIT_13s0067g02720	0.0808908	Both	Encodes cytochrome P450 CYP79A2
VIT_15s0107g00120	0.0898019	Both	Encodes a nuclear protein that acts as a floral repressor and that functions within the thermosensory pathway.
VIT_14s0066g00060	0.17688	Hyper	Mediator complex subunit Med28
VIT_06s0004g02060	4.09914	Hypo	Encodes a putative aldehyde dehydrogenase
VIT_03s0097g00110	4.44927	Both	Concanavalin A-like lectin protein kinase family protein
VIT_09s0002g00540	5.15942	Hypo	Contains lipase signature motif and GDSL domain
VIT_14s0066g02670	6.24002	Both	Leucine-rich repeat receptor-like protein kinase family protein
VIT_04s0069g00010	6.65879	Hypo	member of Putative ligand-gated ion channel subunit family
VIT_14s0066g02680	7.57355	Both	Leucine-rich repeat receptor-like protein kinase family protein
VIT_11s0016g02380	7.84819	Hypo	ACC oxidase 1 (ACO1)
VIT_16s0098g00860	8.36694	Hypo	Encodes a putative 2OG-Fe(II) oxygenase that is defense-associated but required for susceptibility to downy mildew.
VIT_18s0001g04280	16.2992	Hypo	Encodes a sesquiterpene synthase involved in generating all of the group A sesquiterpenes found in the Arabidopsis floral volatile blend.
