# Supplementary material for: Gene body demethylation increases expression and is associated with self-pruning during grape genome duplication
Source: Hortic Res. 2020 Jun 1;7:84. doi: 10.1038/s41438-020-0303-7 (PMC7261773; doi:10.1038/s41438-020-0303-7)
Supplement: Supplementary file 21 — Table S5 [file 41438_2020_303_MOESM21_ESM.xls]

## Sheet: pri
Table S5 Primers used in this study.
Gene ID	Gene Name	Forward Primer	Reverse Primer
VIT_02s0236g00130-1F	SnRK2	TGAGGGACAAGAAGACGAAGG	GAGTTAACAAGACCTCCTTGAACC
VIT_10s0071g00320	GRAM	CTCCCGATCAAGGAGATTCAG	TTGGTGCTAATCTCACATGTTCTC
VIT_16s0050g02680	HAI	CAAACGATCATAAGCCAAACAGAC	TGGCAAGTACTCCCAAGACTC
VIT_15s0048g02870	HB	GGAAGTCAAAGCAGCTGGAG	AACTTCTGTAGCTGTATAACCAGG
VIT_03s0132g00070	HAV22A	GGAGCAAAGAGGTGTGAATGG	ATCTCTGTTCGTTTAACCCACTG
VIT_03s0038g01650	HAV22A	CTTTGGAGAAACTACTTGCTAGG	CTCTTCACACTTCCACTCTTCC
VIT_04s0008g03930	RD22	CCATGCTGCTCTACCTACTG	TTTCTTCCATAAGATCTGGCCG
VIT_19s0014g03290	RD26	GGGTTCTTCCCAGTAAAGCT	CCTTCCAATACCCAGACCCA
VIT_08s0007g02030	AUX1	TCTCAAACAAGATCTCGTGGG	GACTCATCTTCTTCCTTATCCTCC
VIT_11s0118g00350	AVP1	GTGGTTCTTCCATGGCTCTC	CAGCTATAACAGCTGGATTTCTCG
VIT_08s0007g05060	PGP1	CTTCATGGGCAGAGATATCG	CTGAATGTCCTGGTTCAAAGC
VIT_02s0154g00010	SAUR	GAATCACAATTCCCTGCCCT	CTTTATCTTCTCCTTCAATGCCGT
VIT_18s0001g08380	KNAP2	CTTCACCTCCGATGAGAAGTG	GTTCTCTATCTTCCGCCCGT
VIT_11s0016g00640	ARF19	TCTTTCCACCTCTTGATTTCTC	TTGCCCTCGATAAATATGTCTG
VIT_05s0020g04690	IAA14	CAATTGGTCTTGCACCAAGAG	CCTCATCAATCAAAGCTTGAACAC
VIT_14s0081g00010	IAA16	GTGAAGGTTAGCATGGATGG	CACAGTTGCCAATAGTAAAGGA
VIT_09s0002g05150	IAA19	TGTACGTGAAAGTGAGCATGG	TTCAATGCTTCACCGATGCC
VIT_14s0030g02310	ARG4	GGGAGAACCTATTTGAAAGTGAG	CTGAGTACTGGCCAACACTG
VIT_04s0008g05560	IAA29	TTCCATGGAGAACATTCATCG	TGGGAAATCCAGATCTCAGC
VIT_03s0038g00940	SAUR	GTACTTTCTTGCTCTACGTATCTC	ATGACTACATCTGACGCACAC
VIT_16s0050g02400	CRF	CACTGAGCATCGGAGCATTAC	TTCATCGCTGGAGGAGTCTG
VIT_18s0001g13200	CKX5	ATGTTGTCACAGGCAAAGGC	TGGTTCCAGACCTATTCTTGC
VIT_18s0001g08410	HAT22	CTTCAAACAACACAGCACTCTC	CAACTCGCAGTCCACTTCAG
VIT_18s0122g01320	cat2	ACTCGGATCTTCTCCTATTCTG	GTAATTGACCTCCTCATCCCTG
VIT_07s0031g01980	ERFB-4	TCATCATCTTTCAGAGTTGGAG	CCTCACTCCTCTGTATCTCCT
VIT_18s0001g10150	ERFA-5	CAACAAGAGAAGCCTTACAGAG	GAGTATGAACCAAGCCATATCC
VIT_09s0002g09140	ERFB-6	CTGAAGACTAGAATATGGCTCGG	CATCGGAATTGTAAGTGAAGTTGG
VIT_09s0002g00570	GLIP2	ACTCATCCTGGAACAATAAGTCTC	CAGTAGCTTCTTGGTCTTCAC
VIT_09s0002g00540	GLIP1	CTTATTCCTCCATATCTGCAGCC	TTGAGGTTTACCACCAATCCT
VIT_03s0038g03400	HCHIB	TACCTCAGGGAACAAGGCAG	GCCCATAGTTGTAGTTGTAGGA
VIT_14s0081g00020	PR-4B	CCTTAGGGTGACAAACACTG	TGTCTTGTTGATTGAACACTCC
VIT_14s0081g00030	PR-4	TGCCTTAGTGTGACAAACACTG	CTGTAAGATGACCTTTGGCGT
VIT_11s0016g02380	ACO1	GTTCTTTCAGATCGACAACCA	AGATGCAGTTTCTTTATCCTCC
VIT_18s0001g10500	CYP707A	GTGAAACCCTGACCAATGAC	TTCTGTTCAGCCTTTACAGCC
VIT_04s0044g00580	actin	CTTGCATCCCTCAGCACCTT	TCCTGTGGACAATGGATGGA
VIT_11s0016g02380	ACO1-DMR*	TAAGTTTAGGTYGAGGATATTGAGG	AAAATAAATCAACACATATAATATACCATA
*This pair of primers were used for BS-PCR
