# Supplementary material for: Gene body demethylation increases expression and is associated with self-pruning during grape genome duplication
Source: Hortic Res. 2020 Jun 1;7:84. doi: 10.1038/s41438-020-0303-7 (PMC7261773; doi:10.1038/s41438-020-0303-7)
Supplement: Supplementary file 22 — Table S6 [file 41438_2020_303_MOESM22_ESM.xls]

## Sheet: WGBS mapping summary
Table S6 Diploid and tetraploid grapevines used in this study.
Variety	Ploidy	Species
Beihong	2X	V. vinifera
Beihong	4X	V. vinifera
Beimei	2X	V. vinifera
Beimei	4X	V. vinifera
Jingxiangyu	2X	V. vinifera
Jingxiangyu	4X	V. vinifera
Jingyanjing	2X	V. vinifera
Jingyanjing	4X	V. vinifera
Jingyou	4X	V. vinifera x V. labrusca
Kyoho	4X	V. vinifera x V. labrusca
Muscat Alexandria	2X	V. vinifera
Muscat Alexandria	4X	V. vinifera
Tengren	4X	V. vinifera x V. labrusca
