# Supplementary material for: Gene body demethylation increases expression and is associated with self-pruning during grape genome duplication
Source: Hortic Res. 2020 Jun 1;7:84. doi: 10.1038/s41438-020-0303-7 (PMC7261773; doi:10.1038/s41438-020-0303-7)
Supplement: Supplementary file 23 — Table S7 [file 41438_2020_303_MOESM23_ESM.xls]

## Sheet: WGBS mapping summary
Table S7 Mapping summary for WGBS and RNA-seq reads.
	2X	4X
Raw reads	73366664	67443986
Total Reads	72899539	66987546
Aligned Reads	37579933	34151023
Unaligned Reads	31373692	29175512
Ambiguously Aligned Reads	3945914	3661011
No Genomic Sequence	177	200
Mapping rate	0.515503	0.509812
mean reads coverage	12.86	11.88

## Sheet: RNA-Seq mapping summary
	2X_1	2X_2	2X_3	4X_1	4X_2	4X_3
Left raw reads	34381411	34005624	33931187	33034444	33425666	34207262
Right raw reads	34381411	34005624	33931187	33034444	33425666	34207262
Left reads	26865113	27700539	2683226	28211891	28398282	28244732
Right reads	26865113	27700539	2683226	28211891	28398282	28244732
Pair mapped	21069217	21592471	20743096	21768548	22304467	21761102
Multiple mapped	0.039	0.04	0.04	0.042	0.042	0.042
Unique mapping rate	0.774	0.767	0.76	0.761	0.774	0.754
